# Supplementary material for: Rare Germline Pathogenic Variants Identified by Multigene Panel Testing and the Risk of Aggressive Prostate Cancer
Source: Cancers (Basel). 2021 Mar 24;13(7):1495. doi: 10.3390/cancers13071495 (PMC8036662; doi:10.3390/cancers13071495)
Supplement: Supplementary file 1 [file cancers-13-01495-s001.zip]

Archive with 6 entries (5 files):
- supp/
- supp/Table_S1.tsv
- supp/Table_S2.tsv
- supp/Table_S3.xlsx
- supp/Table_S4.xlsx
- supp/Table_S5.xlsx
