# Supplementary material for: Rare Germline Pathogenic Variants Identified by Multigene Panel Testing and the Risk of Aggressive Prostate Cancer
Source: Cancers (Basel). 2021 Mar 24;13(7):1495. doi: 10.3390/cancers13071495 (PMC8036662; doi:10.3390/cancers13071495)
Supplement: Supplementary file 1 [file cancers-13-01495-s001.zip › supp/Table_S1.tsv]

gene	impact	HGVSc	HGVSp	ClinVar classification	count
ATM	frameshift_variant	NM_000051.3:c.3802del	NP_000042.3:p.Val1268Terfs	Pathogenic	1
ATM	frameshift_variant	NM_000051.3:c.5712dup	NP_000042.3:p.Ser1905Ilefs*25	Likely Pathogenic	1
ATM	frameshift_variant	NM_000051.3:c.709dup	NP_000042.3:p.Thr237Asnfs*17	Pathogenic	1
ATM	inframe_deletion	NM_000051.3:c.7638_7646del	NP_000042.3:p.Arg2547_Ser2549del,.	Likely Pathogenic	4
ATM	missense_variant	NM_000051.3:c.6679C>T	NP_000042.3:p.Arg2227Cys,.	Pathogenic	1
ATM	missense_variant	NM_000051.3:c.7271T>G	NP_000042.3:p.Val2424Gly,.	Likely Pathogenic	3
ATM	splice_acceptor_variant	NM_000051.3:c.6096-1G>A	.,.	nan	1
ATM	splice_donor_variant	NM_000051.3:c.5496+1G>T	.	Pathogenic	1
ATM	stop_gained	NM_000051.3:c.4852C>T	NP_000042.3:p.Arg1618Ter	Pathogenic	1
ATM	stop_gained	NM_000051.3:c.7921C>T	NP_000042.3:p.Gln2641Ter,.	Likely Pathogenic	1
BARD1	splice_acceptor_variant	NM_000465.2:c.2002-2A>C	.	Conflicting	1
BRCA1	frameshift_variant	NM_007294.3:c.1961del	NP_009225.1:p.Lys654Serfs*47	Pathogenic	1
BRCA1	frameshift_variant	NM_007294.3:c.68_69del	NP_009225.1:p.Glu23Valfs*17	Pathogenic	1
BRCA1	missense_variant	NM_007294.3:c.5095C>T	NP_009225.1:p.Arg1699Trp	Pathogenic	1
BRCA1	stop_gained	NM_007294.3:c.2568T>G	NP_009225.1:p.Tyr856Ter	Pathogenic	1
BRCA1	stop_gained	NM_007294.3:c.5503C>T	NP_009225.1:p.Arg1835Ter	Pathogenic	1
BRCA2	frameshift_variant	NM_000059.3:c.1813del	NP_000050.2:p.Ile605Tyrfs*9	Pathogenic	1
BRCA2	frameshift_variant	NM_000059.3:c.2808_2811del	NP_000050.2:p.Ala938Profs*21	Pathogenic	1
BRCA2	frameshift_variant	NM_000059.3:c.3570del	NP_000050.2:p.Lys1191Serfs*6	Pathogenic	1
BRCA2	frameshift_variant	NM_000059.3:c.3778_3779del	NP_000050.2:p.Leu1260Ilefs*4	Pathogenic	1
BRCA2	frameshift_variant	NM_000059.3:c.3847_3848del	NP_000050.2:p.Val1283Lysfs*2	Pathogenic	1
BRCA2	frameshift_variant	NM_000059.3:c.4478_4481del	NP_000050.2:p.Glu1493Valfs*10	Pathogenic	1
BRCA2	frameshift_variant	NM_000059.3:c.5350_5351del	NP_000050.2:p.Asn1784Hisfs*2	Pathogenic	1
BRCA2	frameshift_variant	NM_000059.3:c.5946del	NP_000050.2:p.Ser1982Argfs*22	Pathogenic	1
BRCA2	frameshift_variant	NM_000059.3:c.6486_6489del	NP_000050.2:p.Lys2162Asnfs*5	Pathogenic	1
BRCA2	frameshift_variant	NM_000059.3:c.8585dup	NP_000050.2:p.Glu2863Argfs*6	Pathogenic	1
BRCA2	frameshift_variant	NM_000059.3:c.8816del	NP_000050.2:p.Lys2939Argfs*37	nan	1
BRCA2	frameshift_variant	NM_000059.3:c.8904del	NP_000050.2:p.Val2969Cysfs*7	Pathogenic	1
BRCA2	frameshift_variant	NM_000059.3:c.9097dup	NP_000050.2:p.Thr3033Asnfs*11	Pathogenic	1
BRCA2	missense_variant	NM_000059.3:c.631G>A	NP_000050.2:p.Val211Ile	Pathogenic	1
BRCA2	splice_acceptor_variant	NM_000059.3:c.7008-2A>T	.	Pathogenic	1
BRCA2	stop_gained	NM_000059.3:c.4965C>G	NP_000050.2:p.Tyr1655Ter	Pathogenic	1
BRCA2	stop_gained	NM_000059.3:c.5857G>T	NP_000050.2:p.Glu1953Ter	Pathogenic	1
BRCA2	stop_gained	NM_000059.3:c.7558C>T	NP_000050.2:p.Arg2520Ter	Pathogenic	1
BRCA2	stop_gained	NM_000059.3:c.9294C>G	NP_000050.2:p.Tyr3098Ter	Pathogenic	1
BRCA2	stop_gained	NM_000059.3:c.9382C>T	NP_000050.2:p.Arg3128Ter	Pathogenic	2
BRIP1	stop_gained	NM_032043.2:c.3651G>A	NP_114432.2:p.Trp1217Ter	Uncertain Significance	1
CHEK2	frameshift_variant	NM_007194.3:c.1100del	NP_009125.1:p.Thr367Metfs*15	Conflicting	8
CHEK2	splice_donor_variant	NM_007194.3:c.444+1G>A	.	Likely Pathogenic	1
FANCM	splice_donor_variant	NM_020937.2:c.918+2T>A	.	nan	1
FANCM	stop_gained	NM_020937.2:c.5101C>T	NP_065988.1:p.Gln1701Ter	Likely Pathogenic	2
FANCM	stop_gained	NM_020937.2:c.5791C>T	NP_065988.1:p.Arg1931Ter	Pathogenic	2
HOXB13	missense_variant	NM_006361.5:c.251G>A	NP_006352.2:p.Gly84Glu	Likely Pathogenic	11
HOXB13	stop_gained	NM_006361.5:c.327C>G	NP_006352.2:p.Tyr109Ter	Uncertain Significance	1
MSH2	stop_gained	NM_000251.2:c.2131C>T	NP_000242.1:p.Arg711Ter	Pathogenic	1
MSH6	missense_variant	NM_000179.2:c.2314C>T	NP_000170.1:p.Arg772Trp	Pathogenic	1
MSH6	splice_acceptor_variant	NM_000179.2:c.3173-1G>T	.	nan	1
MSH6	stop_gained	NM_000179.2:c.2550C>G	NP_000170.1:p.Tyr850Ter	Pathogenic	1
NBN	frameshift_variant	NM_002485.4:c.657_661del	NP_002476.2:p.Lys219Asnfs*16	Pathogenic	1
PALB2	frameshift_variant	NM_024675.3:c.3362del	NP_078951.2:p.Gly1121Valfs*3	Likely Pathogenic	1
PALB2	splice_acceptor_variant	NM_024675.3:c.2749-1G>T	.	Likely Pathogenic	1
PALB2	stop_gained	NM_024675.3:c.3113G>A	NP_078951.2:p.Trp1038Ter	Likely Pathogenic	2
PMS2	frameshift_variant	NM_000535.5:c.861_864del	NP_000526.2:p.Arg287Serfs*19	Pathogenic	2
RAD51D	stop_gained	NM_002878.3:c.556C>T	NP_002869.3:p.Arg186Ter	Pathogenic	1
RECQL	stop_gained	NM_002907.3:c.1859C>G	.,NP_002898.2:p.Ser620Ter	Uncertain Significance	3
RNASEL	frameshift_variant	NM_021133.3:c.1437dup	NP_066956.1:p.Gly480Trpfs*17	nan	1
RNASEL	stop_gained	NM_021133.3:c.793G>T	NP_066956.1:p.Glu265Ter	Conflicting	4
