# Supplementary material for: Rare Germline Pathogenic Variants Identified by Multigene Panel Testing and the Risk of Aggressive Prostate Cancer
Source: Cancers (Basel). 2021 Mar 24;13(7):1495. doi: 10.3390/cancers13071495 (PMC8036662; doi:10.3390/cancers13071495)
Supplement: Supplementary file 1 [file cancers-13-01495-s001.zip › supp/Table_S2.tsv]

gene	impact	HGVSc	ClinVar classification	count
ATM	frameshift_variant	NM_000051.3:c.1564_1565del	Pathogenic	1
ATM	frameshift_variant	NM_000051.3:c.15dup	Pathogenic	1
ATM	frameshift_variant	NM_000051.3:c.1685del	nan	3
ATM	frameshift_variant	NM_000051.3:c.2284_2285del	Likely Pathogenic	1
ATM	frameshift_variant	NM_000051.3:c.2483del	Pathogenic	1
ATM	frameshift_variant	NM_000051.3:c.3130_3131dup	nan	1
ATM	frameshift_variant	NM_000051.3:c.3131dup	nan	1
ATM	frameshift_variant	NM_000051.3:c.3802del	Pathogenic	2
ATM	frameshift_variant	NM_000051.3:c.3850del	Pathogenic	1
ATM	frameshift_variant	NM_000051.3:c.6019_6020del	nan	1
ATM	frameshift_variant	NM_000051.3:c.6916_6917del	Pathogenic	2
ATM	frameshift_variant	NM_000051.3:c.6997dup	Likely Pathogenic	1
ATM	frameshift_variant	NM_000051.3:c.7389dup	nan	1
ATM	frameshift_variant	NM_000051.3:c.7829_7830del	Pathogenic	1
ATM	frameshift_variant	NM_000051.3:c.7886_7890del	Likely Pathogenic	1
ATM	frameshift_variant	NM_000051.3:c.8101del	nan	4
ATM	frameshift_variant	NM_000051.3:c.8292_8293del	Likely Pathogenic	1
ATM	frameshift_variant	NM_000051.3:c.8305_8317del	Pathogenic	1
ATM	frameshift_variant	NM_000051.3:c.8833_8834del	Pathogenic	2
ATM	frameshift_variant	NM_000051.3:c.8873_8874del	Pathogenic	1
ATM	frameshift_variant	NM_000051.3:c.9146del	Likely Pathogenic	1
ATM	inframe_deletion	NM_000051.3:c.7638_7646del	Likely Pathogenic	3
ATM	missense_variant	NM_000051.3:c.7271T>G	Likely Pathogenic	3
ATM	missense_variant	NM_000051.3:c.8122G>A	Likely Pathogenic	1
ATM	splice_acceptor_variant	NM_000051.3:c.3078-1G>A	Likely Pathogenic	1
ATM	splice_acceptor_variant	NM_000051.3:c.4111dup	nan	1
ATM	splice_donor_variant	NM_000051.3:c.5918+1G>A	Likely Pathogenic	1
ATM	splice_donor_variant	NM_000051.3:c.8418+5_8418+8del	Pathogenic	1
ATM	splice_donor_variant	NM_000051.3:c.8786+1G>A	Likely Pathogenic	3
ATM	splice_region_variant	NM_000051.3:c.2250G>A	Likely Pathogenic	1
ATM	stop_gained	NM_000051.3:c.103C>T	Likely Pathogenic	1
ATM	stop_gained	NM_000051.3:c.2098C>T	Likely Pathogenic	1
ATM	stop_gained	NM_000051.3:c.2426C>A	Pathogenic	2
ATM	stop_gained	NM_000051.3:c.3756T>A	Likely Pathogenic	1
ATM	stop_gained	NM_000051.3:c.5623C>T	Pathogenic	2
ATM	stop_gained	NM_000051.3:c.5771C>A	Pathogenic	1
ATM	stop_gained	NM_000051.3:c.7921C>T	Likely Pathogenic	1
ATM	stop_gained	NM_000051.3:c.8307G>A	Likely Pathogenic	1
ATM	stop_gained	NM_000051.3:c.9139C>T	Pathogenic	1
BARD1	frameshift_variant	NM_000465.2:c.614dup	Pathogenic	1
BARD1	frameshift_variant	NM_000465.2:c.627_628del	Likely Pathogenic	1
BARD1	frameshift_variant	NM_000465.2:c.838_839del	Pathogenic	1
BARD1	splice_acceptor_variant	NM_000465.2:c.159-1G>T	Likely Pathogenic	1
BARD1	stop_gained	NM_000465.2:c.1212C>G	Pathogenic	1
BARD1	stop_gained	NM_000465.2:c.1652C>G	Likely Pathogenic	6
BARD1	stop_gained	NM_000465.2:c.1905G>A	Pathogenic	2
BRCA1	frameshift_variant	NM_007294.3:c.1053del	nan	3
BRCA1	frameshift_variant	NM_007294.3:c.1823_1826del	Pathogenic	1
BRCA1	frameshift_variant	NM_007294.3:c.2019del	Pathogenic	1
BRCA1	frameshift_variant	NM_007294.3:c.252del	nan	1
BRCA1	frameshift_variant	NM_007294.3:c.3329del	Pathogenic	1
BRCA1	frameshift_variant	NM_007294.3:c.3756_3759del	Pathogenic	1
BRCA1	frameshift_variant	NM_007294.3:c.5266dup	Pathogenic	1
BRCA1	frameshift_variant	NM_007294.3:c.68_69del	Pathogenic	1
BRCA1	frameshift_variant	NM_007294.3:c.798_799del	Pathogenic	1
BRCA1	missense_variant	NM_007294.3:c.5096G>A	Pathogenic	1
BRCA1	missense_variant	NM_007294.3:c.5324T>A	Pathogenic	1
BRCA1	missense_variant	NM_007294.3:c.53T>C	Pathogenic	1
BRCA1	splice_donor_variant	NM_007294.3:c.301+1G>A	Conflicting	1
BRCA1	stop_gained	NM_007294.3:c.5251C>T	Pathogenic	1
BRCA1	stop_gained	NM_007294.3:c.664A>T	nan	1
BRCA1	stop_gained	NM_007294.3:c.962G>A	Pathogenic	1
BRCA2	frameshift_variant	NM_000059.3:c.1189_1190insTTAG	Pathogenic	1
BRCA2	frameshift_variant	NM_000059.3:c.1561del	nan	7
BRCA2	frameshift_variant	NM_000059.3:c.2489dup	Pathogenic	1
BRCA2	frameshift_variant	NM_000059.3:c.2808_2811del	Pathogenic	1
BRCA2	frameshift_variant	NM_000059.3:c.3170_3174del	Pathogenic	1
BRCA2	frameshift_variant	NM_000059.3:c.3680_3681del	Pathogenic	2
BRCA2	frameshift_variant	NM_000059.3:c.3847_3848del	Pathogenic	2
BRCA2	frameshift_variant	NM_000059.3:c.3860dup	Pathogenic	1
BRCA2	frameshift_variant	NM_000059.3:c.4478_4481del	Pathogenic	2
BRCA2	frameshift_variant	NM_000059.3:c.4593dup	Pathogenic	1
BRCA2	frameshift_variant	NM_000059.3:c.495del	Pathogenic	1
BRCA2	frameshift_variant	NM_000059.3:c.5130_5133del	Pathogenic	1
BRCA2	frameshift_variant	NM_000059.3:c.5297del	nan	3
BRCA2	frameshift_variant	NM_000059.3:c.5350_5351del	Pathogenic	1
BRCA2	frameshift_variant	NM_000059.3:c.5379_5385del	nan	1
BRCA2	frameshift_variant	NM_000059.3:c.5551dup	nan	1
BRCA2	frameshift_variant	NM_000059.3:c.6405_6409del	Pathogenic	1
BRCA2	frameshift_variant	NM_000059.3:c.7069_7070del	Pathogenic	2
BRCA2	frameshift_variant	NM_000059.3:c.8575del	Pathogenic	1
BRCA2	frameshift_variant	NM_000059.3:c.8673_8674del	Pathogenic	1
BRCA2	frameshift_variant	NM_000059.3:c.9157del	Pathogenic	1
BRCA2	frameshift_variant	NM_000059.3:c.9699_9702del	Pathogenic	1
BRCA2	missense_variant	NM_000059.3:c.7958T>C	Likely Pathogenic	1
BRCA2	splice_acceptor_variant	NM_000059.3:c.8633-24_8634del	Pathogenic	1
BRCA2	splice_region_variant	NM_000059.3:c.9117G>A	Pathogenic	1
BRCA2	stop_gained	NM_000059.3:c.145G>T	Pathogenic	1
BRCA2	stop_gained	NM_000059.3:c.314T>G	Pathogenic	1
BRCA2	stop_gained	NM_000059.3:c.3405C>A	Pathogenic	1
BRCA2	stop_gained	NM_000059.3:c.4648G>T	Pathogenic	1
BRCA2	stop_gained	NM_000059.3:c.5682C>G	Pathogenic	1
BRCA2	stop_gained	NM_000059.3:c.5909C>A	Pathogenic	2
BRCA2	stop_gained	NM_000059.3:c.8174G>A	Pathogenic	1
BRCA2	stop_gained	NM_000059.3:c.9294C>G	Pathogenic	1
BRIP1	frameshift_variant	NM_032043.2:c.1234_1235del	Likely Pathogenic	1
BRIP1	frameshift_variant	NM_032043.2:c.13del	nan	1
BRIP1	frameshift_variant	NM_032043.2:c.1703del	nan	1
BRIP1	frameshift_variant	NM_032043.2:c.1727del	nan	1
BRIP1	frameshift_variant	NM_032043.2:c.2012del	nan	1
BRIP1	frameshift_variant	NM_032043.2:c.2684_2687del	Pathogenic	1
BRIP1	frameshift_variant	NM_032043.2:c.2798_2799del	nan	3
BRIP1	frameshift_variant	NM_032043.2:c.2798del	nan	8
BRIP1	frameshift_variant	NM_032043.2:c.2990_2993del	Likely Pathogenic	2
BRIP1	frameshift_variant	NM_032043.2:c.624del	nan	1
BRIP1	splice_acceptor_variant	NM_032043.2:c.2906-2A>C	nan	1
BRIP1	stop_gained	NM_032043.2:c.2392C>T	Conflicting	2
BRIP1	stop_gained	NM_032043.2:c.2400C>G	Pathogenic	1
BRIP1	stop_gained	NM_032043.2:c.2765T>G	Likely Pathogenic	2
BRIP1	stop_gained	NM_032043.2:c.3310G>T	Likely Pathogenic	1
CHEK2	frameshift_variant	NM_007194.3:c.1100del	Conflicting	61
CHEK2	frameshift_variant	NM_007194.3:c.1263del	Likely Pathogenic	6
CHEK2	frameshift_variant	NM_007194.3:c.405del	Pathogenic	1
CHEK2	frameshift_variant	NM_007194.3:c.591del	Likely Pathogenic	1
CHEK2	frameshift_variant	NM_007194.3:c.655del	Likely Pathogenic	2
CHEK2	frameshift_variant	NM_007194.3:c.877del	nan	1
CHEK2	missense_variant	NM_007194.3:c.349A>G	Likely Pathogenic	3
CHEK2	missense_variant	NM_007194.3:c.433C>T	Likely Pathogenic	1
CHEK2	splice_acceptor_variant	NM_007194.3:c.1462-1G>A	Likely Pathogenic	2
CHEK2	splice_donor_variant	NM_007194.3:c.1375+1G>A	Likely Pathogenic	1
CHEK2	splice_donor_variant	NM_007194.3:c.444+1G>A	Likely Pathogenic	1
CHEK2	stop_gained	NM_007194.3:c.283C>T	Pathogenic	1
CHEK2	stop_gained	NM_007194.3:c.733A>T	Pathogenic	1
FANCM	frameshift_variant	NM_020937.2:c.1202del	nan	1
FANCM	frameshift_variant	NM_020937.2:c.1542dup	nan	1
FANCM	frameshift_variant	NM_020937.2:c.1724del	nan	2
FANCM	frameshift_variant	NM_020937.2:c.1946del	nan	1
FANCM	frameshift_variant	NM_020937.2:c.244del	nan	3
FANCM	frameshift_variant	NM_020937.2:c.2568del	nan	1
FANCM	frameshift_variant	NM_020937.2:c.3589del	nan	1
FANCM	frameshift_variant	NM_020937.2:c.3843dup	nan	1
FANCM	frameshift_variant	NM_020937.2:c.4060_4064del	nan	1
FANCM	frameshift_variant	NM_020937.2:c.4285del	nan	1
FANCM	frameshift_variant	NM_020937.2:c.4755_4756del	nan	1
FANCM	frameshift_variant	NM_020937.2:c.502del	nan	1
FANCM	splice_donor_variant	NM_020937.2:c.5340+1G>T	Likely Pathogenic	4
FANCM	stop_gained	NM_020937.2:c.1972C>T	Likely Pathogenic	1
FANCM	stop_gained	NM_020937.2:c.2260C>T	nan	1
FANCM	stop_gained	NM_020937.2:c.3975T>G	nan	1
FANCM	stop_gained	NM_020937.2:c.403G>T	nan	1
FANCM	stop_gained	NM_020937.2:c.4194T>G	nan	1
FANCM	stop_gained	NM_020937.2:c.4438C>T	nan	1
FANCM	stop_gained	NM_020937.2:c.5101C>T	Likely Pathogenic	19
FANCM	stop_gained	NM_020937.2:c.5791C>T	Pathogenic	2
HOXB13	frameshift_variant	NM_006361.5:c.853del	Conflicting	1
HOXB13	missense_variant	NM_006361.5:c.251G>A	Likely Pathogenic	21
MLH1	missense_variant	NM_000249.3:c.1595G>A	Likely Pathogenic	1
MLH1	missense_variant	NM_000249.3:c.350C>T	Pathogenic	1
MRE11A	frameshift_variant	NM_005591.3:c.1633_1640del	Pathogenic	1
MRE11A	frameshift_variant	NM_005591.3:c.820_821del	Likely Pathogenic	1
MRE11A	splice_acceptor_variant	NM_005591.3:c.1927-2A>G	Likely Pathogenic	2
MRE11A	splice_acceptor_variant	NM_005591.3:c.21-6_26del	Conflicting	1
MRE11A	stop_gained	NM_005591.3:c.1090C>T	Pathogenic	2
MRE11A	stop_gained	NM_005591.3:c.1714C>T	Likely Pathogenic	3
MRE11A	stop_gained	NM_005591.3:c.1726C>T	Pathogenic	3
MSH6	frameshift_variant	NM_000179.2:c.1458dup	nan	1
MSH6	frameshift_variant	NM_000179.2:c.1610_1613del	Likely Pathogenic	1
MSH6	frameshift_variant	NM_000179.2:c.1897del	nan	2
MSH6	frameshift_variant	NM_000179.2:c.2510del	nan	1
MSH6	frameshift_variant	NM_000179.2:c.3238_3239del	Pathogenic	1
MSH6	missense_variant	NM_000179.2:c.3188T>G	Pathogenic	1
MSH6	stop_gained	NM_000179.2:c.3202C>T	Pathogenic	1
MSH6	stop_gained	NM_000179.2:c.3476dup	Pathogenic	1
MSH6	stop_gained	NM_000179.2:c.642C>G	Pathogenic	1
NBN	frameshift_variant	NM_002485.4:c.1142del	Likely Pathogenic	4
NBN	frameshift_variant	NM_002485.4:c.123del	Pathogenic	3
NBN	frameshift_variant	NM_002485.4:c.1396dup	Pathogenic	1
NBN	frameshift_variant	NM_002485.4:c.156_157del	Likely Pathogenic	2
NBN	frameshift_variant	NM_002485.4:c.657_661del	Pathogenic	5
NBN	frameshift_variant	NM_002485.4:c.698_701del	Pathogenic	4
NBN	frameshift_variant	NM_002485.4:c.808_809del	Pathogenic	1
NBN	splice_donor_variant	NM_002485.4:c.2234+2T>G	Likely Pathogenic	1
NBN	stop_gained	NM_002485.4:c.127C>T	Likely Pathogenic	1
NBN	stop_gained	NM_002485.4:c.1741C>T	Pathogenic	1
NBN	stop_gained	NM_002485.4:c.2140C>T	Likely Pathogenic	1
NF1	frameshift_variant	NM_000267.3:c.2033dup	Pathogenic	1
NF1	frameshift_variant	NM_000267.3:c.2186_2190dup	nan	1
NF1	frameshift_variant	NM_000267.3:c.233del	Pathogenic	1
NF1	frameshift_variant	NM_000267.3:c.499_502del	Pathogenic	1
NF1	frameshift_variant	NM_000267.3:c.603_604del	nan	1
NF1	frameshift_variant	NM_000267.3:c.7908_7909insT	nan	2
NF1	splice_region_variant	NM_000267.3:c.1062+3A>G	Likely Pathogenic	1
PALB2	frameshift_variant	NM_024675.3:c.1317del	Pathogenic	1
PALB2	frameshift_variant	NM_024675.3:c.1434_1435del	nan	1
PALB2	frameshift_variant	NM_024675.3:c.2052del	Pathogenic	1
PALB2	frameshift_variant	NM_024675.3:c.2325dup	Pathogenic	1
PALB2	frameshift_variant	NM_024675.3:c.2727_2728del	Pathogenic	1
PALB2	frameshift_variant	NM_024675.3:c.3026del	Pathogenic	1
PALB2	frameshift_variant	NM_024675.3:c.304del	nan	1
PALB2	frameshift_variant	NM_024675.3:c.3507_3508del	Likely Pathogenic	1
PALB2	frameshift_variant	NM_024675.3:c.509_510del	Pathogenic	1
PALB2	frameshift_variant	NM_024675.3:c.886del	Pathogenic	6
PALB2	stop_gained	NM_024675.3:c.3113G>A	Likely Pathogenic	11
PTEN	missense_variant	NM_000314.4:c.517C>T	Pathogenic	1
RAD50	frameshift_variant	NM_005732.3:c.1017dup	Pathogenic	1
RAD50	frameshift_variant	NM_005732.3:c.2165dup	Pathogenic	1
RAD50	frameshift_variant	NM_005732.3:c.229_230del	nan	1
RAD50	frameshift_variant	NM_005732.3:c.2505dup	nan	2
RAD50	frameshift_variant	NM_005732.3:c.2534dup	Pathogenic	1
RAD50	frameshift_variant	NM_005732.3:c.2675_2676del	nan	1
RAD50	frameshift_variant	NM_005732.3:c.3209del	Pathogenic	1
RAD50	frameshift_variant	NM_005732.3:c.326_329del	Likely Pathogenic	1
RAD50	frameshift_variant	NM_005732.3:c.354del	Pathogenic	1
RAD50	splice_acceptor_variant	NM_005732.3:c.1794-1G>T	Likely Pathogenic	1
RAD50	splice_donor_variant	NM_005732.3:c.3612_3618+5del	Likely Pathogenic	1
RAD50	start_lost	NM_005732.3:c.3G>A	Likely Pathogenic	3
RAD50	stop_gained	NM_005732.3:c.1958C>A	Pathogenic	2
RAD50	stop_gained	NM_005732.3:c.2116C>T	Pathogenic	2
RAD50	stop_gained	NM_005732.3:c.2467C>T	Pathogenic	1
RAD50	stop_gained	NM_005732.3:c.3229C>T	Pathogenic	1
RAD50	stop_gained	NM_005732.3:c.832C>T	Pathogenic	1
RAD51C	frameshift_variant	NM_058216.2:c.1057_1066del	Conflicting	1
RAD51C	frameshift_variant	NM_058216.2:c.557_558dup	nan	1
RAD51C	frameshift_variant	NM_058216.2:c.732del	Likely Pathogenic	1
RAD51C	frameshift_variant	NM_058216.2:c.774del	Likely Pathogenic	2
RAD51C	missense_variant	NM_058216.2:c.773G>A	Likely Pathogenic	2
RAD51C	splice_region_variant	NM_058216.2:c.1026+5_1026+7del	Likely Pathogenic	1
RAD51C	stop_gained	NM_058216.2:c.397C>T	Pathogenic	1
RAD51C	stop_gained	NM_058216.2:c.577C>T	Pathogenic	1
RAD51C	stop_gained	NM_058216.2:c.955C>T	Pathogenic	1
RAD51C	stop_gained	NM_058216.2:c.97C>T	Pathogenic	1
RAD51D	frameshift_variant	NM_002878.3:c.2dup	Conflicting	1
RAD51D	frameshift_variant	NM_002878.3:c.564del	Pathogenic	1
RAD51D	frameshift_variant	NM_002878.3:c.748del	Pathogenic	1
RAD51D	splice_acceptor_variant	NM_002878.3:c.739-1G>C	Likely Pathogenic	1
RAD51D	stop_gained	NM_002878.3:c.556C>T	Pathogenic	1
RAD51D	stop_gained	NM_002878.3:c.571C>T	nan	1
RAD51D	stop_gained	NM_002878.3:c.694C>T	Pathogenic	1
RAD51D	stop_gained	NM_002878.3:c.803G>A	Pathogenic	1
RAD51D	stop_gained	NM_002878.3:c.898C>T	Likely Pathogenic	2
RECQL	frameshift_variant	NM_002907.3:c.132_135del	Uncertain Significance	1
RECQL	stop_gained	NM_002907.3:c.1859C>G	Uncertain Significance	4
RNASEL	frameshift_variant	NM_021133.3:c.1405_1408del	nan	1
RNASEL	frameshift_variant	NM_021133.3:c.151dup	nan	1
RNASEL	frameshift_variant	NM_021133.3:c.2135del	nan	1
RNASEL	frameshift_variant	NM_021133.3:c.471_474del	nan	3
RNASEL	frameshift_variant	NM_021133.3:c.641_642del	nan	1
RNASEL	frameshift_variant	NM_021133.3:c.664_665insAA	nan	1
RNASEL	frameshift_variant	NM_021133.3:c.808_809del	nan	1
RNASEL	start_lost	NM_021133.3:c.2T>G	nan	1
RNASEL	stop_gained	NM_021133.3:c.1152T>G	nan	4
RNASEL	stop_gained	NM_021133.3:c.1234C>T	nan	1
RNASEL	stop_gained	NM_021133.3:c.793G>T	Conflicting	16
RNASEL	stop_gained	NM_021133.3:c.936T>A	nan	1
TP53	frameshift_variant	NM_000546.5:c.254del	Pathogenic	1
TP53	missense_variant	NM_000546.5:c.722C>T	Likely Pathogenic	1
TP53	splice_acceptor_variant	NM_000546.5:c.376-2A>T	Likely Pathogenic	1
