# Supplementary material for: Rare Germline Pathogenic Variants Identified by Multigene Panel Testing and the Risk of Aggressive Prostate Cancer
Source: Cancers (Basel). 2021 Mar 24;13(7):1495. doi: 10.3390/cancers13071495 (PMC8036662; doi:10.3390/cancers13071495)
Supplement: Supplementary file 1 [file cancers-13-01495-s001.zip › supp/Table_S3.xlsx]

## Sheet: Table_S3
Gene	Number of cases who carry a pathogenic variant	Number of controls who carry a pathogenic variant	Number of cases who do not carry a pathogenic variant	Number of controls who do not carry a pathogenic variant	Adjusted odds ratio (95% confidence interval)	p-value
ATM	14	4	819	1228	4.5 (1.5-13.9)	0.0089	**
BARD1	1	1	832	1231	1.3 (0.08-21.4)	0.86
BRCA1	5	1	828	1231	8.8 (1-75.5)	0.048	*
BRCA2	19	4	814	1228	6.5 (2.2-19.4)	0.00079	***
BRIP1	1	4	832	1228	0.38 (0.04-3.4)	0.39
CDH1	0	0	833	1232	-	-
CHEK2	8	10	825	1222	1.2 (0.47-3.1)	0.7
FANCM	4	4	829	1228	1.3 (0.32-5.3)	0.72
HOXB13	11	15	822	1217	0.89 (0.4-2)	0.77
MLH1	0	0	833	1232	-	-
MRE11A	0	1	833	1231	-	-
MSH2	1	0	832	1232	-	-
MSH6	3	2	830	1230	1.8 (0.3-11.3)	0.51
MUTYH	0	0	833	1232	-	-
NBN	1	3	832	1229	0.4 (0.04-3.9)	0.43
NF1	0	0	833	1232	-	-
PALB2	4	3	829	1229	1.5 (0.33-6.9)	0.59
PMS2	2	0	831	1232	-	-
PTEN	0	0	833	1232	-	-
RAD50	0	4	833	1228	-	-
RAD51C	0	1	833	1231	-	-
RAD51D	1	1	832	1231	2 (0.13-32.3)	0.62
RECQL	2	5	831	1227	0.71 (0.13-3.7)	0.69
RNASEL	5	18	828	1214	0.42 (0.16-1.2)	0.094	.
STK11	0	0	833	1232	-	-
TP53	0	1	833	1231	-	-
