# Supplementary material for: Rare Germline Pathogenic Variants Identified by Multigene Panel Testing and the Risk of Aggressive Prostate Cancer
Source: Cancers (Basel). 2021 Mar 24;13(7):1495. doi: 10.3390/cancers13071495 (PMC8036662; doi:10.3390/cancers13071495)
Supplement: Supplementary file 1 [file cancers-13-01495-s001.zip › supp/Table_S4.xlsx]

## Sheet: Table_S4
Gene	Number of cases who carry a pathogenic variant	Number of controls who carry a pathogenic variant	Number of cases who do not carry a pathogenic variant	Number of controls who do not carry a pathogenic variant	Adjusted odds ratio (95% confidence interval)	p-value
ATM	14	20	819	5336	3.1 (0.84-11.3)	0.091	.
BARD1	1	7	832	5349	0.05 (0-12670)	0.64
BRCA1	5	10	828	5346	2.9 (0.66-12.5)	0.16
BRCA2	19	17	814	5339	3.9 (1.1-13)	0.029	*
BRIP1	1	10	832	5346	0.05 (0-291)	0.49
CDH1	0	0	833	5356	-	-
CHEK2	8	30	825	5326	2.6 (0.83-7.8)	0.1
FANCM	4	19	829	5337	0.4 (0.04-3.7)	0.42
HOXB13	11	2	822	5354	5.1 (0.8-32.6)	0.085	.
MLH1	0	1	833	5355	-	-
MRE11A	0	5	833	5351	-	-
MSH2	1	0	832	5356	-	-
MSH6	3	4	830	5352	6.7 (0.67-67.1)	0.11
MUTYH	0	0	833	5356	-	-
NBN	1	7	832	5349	1.2 (0.09-16.8)	0.88
NF1	0	2	833	5354	-	-
PALB2	4	9	829	5347	0.11 (0-259)	0.57
PMS2	2	0	831	5356	-	-
PTEN	0	0	833	5356	-	-
RAD50	0	10	833	5346	-	-
RAD51C	0	4	833	5352	-	-
RAD51D	1	4	832	5352	8.1 (0.56-119)	0.13
RECQL	2	0	831	5356	-	-
RNASEL	5	4	828	5352	13.3 (1.9-93.7)	0.0092	**
STK11	0	0	833	5356	-	-
TP53	0	1	833	5355	-	-
