# Supplementary material for: Rare Germline Pathogenic Variants Identified by Multigene Panel Testing and the Risk of Aggressive Prostate Cancer
Source: Cancers (Basel). 2021 Mar 24;13(7):1495. doi: 10.3390/cancers13071495 (PMC8036662; doi:10.3390/cancers13071495)
Supplement: Supplementary file 1 [file cancers-13-01495-s001.zip › supp/Table_S5.xlsx]

## Sheet: Table S6
Gene	Number of cases who carry a pathogenic variant	Number of controls who carry a pathogenic variant	Number of cases who do not carry a pathogenic variant	Number of controls who do not carry a pathogenic variant	Adjusted odds ratio (95% confidence interval)	p-value
ATM	15	26	821	7237	3.6 (1.6-8.4)	0.0022	**
BARD1	1	9	835	7254	0.79 (0.06-9.6)	0.85
BRCA1	5	12	831	7251	5.5 (1.8-16.6)	0.0023	**
BRCA2	20	24	816	7239	5.9 (2.8-12.5)	3.2e-06	***
BRIP1	1	14	835	7249	0.48 (0.05-4.5)	0.53
CDH1	0	0	836	7263	-	-
CHEK2	9	44	827	7219	1.4 (0.59-3.3)	0.45
FANCM	5	24	831	7239	1.1 (0.35-3.8)	0.82
HOXB13	12	19	824	7244	1.3 (0.53-3)	0.6
MLH1	0	1	836	7262	-	-
MRE11A	0	7	836	7256	-	-
MSH2	1	0	835	7263	-	-
MSH6	3	6	833	7257	1.9 (0.3-12.3)	0.49
MUTYH	0	0	836	7263	-	-
NBN	1	12	835	7251	0.27 (0.03-2.6)	0.26
NF1	0	3	836	7260	-	-
PALB2	4	14	832	7249	0.97 (0.24-4)	0.97
PMS2	2	0	834	7263	-	-
PTEN	0	0	836	7263	-	-
RAD50	0	14	836	7249	-	-
RAD51C	0	8	836	7255	-	-
RAD51D	1	6	835	7257	3.6 (0.4-31.8)	0.25
RECQL	3	5	833	7258	3.1 (0.52-18.9)	0.21
RNASEL	5	25	831	7238	0.71 (0.24-2.1)	0.55
STK11	0	0	836	7263	-	-
TP53	0	2	836	7261	-	-
